# Supplementary material for: Identification and Assessment of Secondary Metabolites from Three Fungal Endophytes of Solanum mauritianum Against Public Health Pathogens
Source: Molecules. 2024 Oct 17;29(20):4924. doi: 10.3390/molecules29204924 (PMC11510704; doi:10.3390/molecules29204924)
Supplement: Supplementary file 1 [file molecules-29-04924-s001.zip]

Archive with 1 entries (1 files):
- molecules-3241240-supplementary.pdf
